# Supplementary material for: Spatial Distribution, Potential Risks and Source Identification of Heavy Metals in the Coastal Sediments of the Northern Beibu Gulf, South China Sea
Source: Int J Environ Res Public Health. 2022 Aug 17;19(16):10205. doi: 10.3390/ijerph191610205 (PMC9408468; doi:10.3390/ijerph191610205)
Supplement: Supplementary file 1 [file ijerph-19-10205-s001.zip]

Archive with 1 entries (1 files):
- ijerph-1796370-supplementary.pdf
